# Supplementary material for: Brazilian green propolis improves gut microbiota dysbiosis and protects against sarcopenic obesity
Source: J Cachexia Sarcopenia Muscle. 2022 Sep 26;13(6):3028–47. doi: 10.1002/jcsm.13076 (PMC9745478; doi:10.1002/jcsm.13076)
Supplement: Supplementary file 2 — Data S1. Supporting Information [file JCSM-13-3028-s002.xlsx]

## Sheet: FIgure1
Figure 1B	(g)
	Db/m		Db/Db		Db/Db+0.08%P		Db/Db+0.4%P		Db/Db+2%P
weeks	mean	SD	mean	SD	mean	SD	mean	SD	mean	SD
8	23.6167	0.463381	39.0667	1.24989	36.4	1.17047	37.35	1.04523	36.55	1.44424
9	24.75	0.741058	41.2167	1.07922	38.7	0.955685	37.4333	1.06562	38.9	1.68918
10	26.7	1.0116	44.05	1.15578	40.5667	1.12497	40.75	1.24733	43.25	1.82643
11	28.1167	1.28765	47.5667	1.88739	41.6667	1.13382	42	1.50665	45.75	2.09424
12	28.4	1.36015	48.8167	2.40445	42.9167	0.952919	43.6833	1.53885	46.55	1.67008
13	29.1333	1.01105	49.9167	2.55696	42.7167	1.26414	43.3833	1.25753	46.75	1.34629
14	30.1167	0.988967	52.0333	3.17945	45.1333	1.76698	46.9333	1.29185	48.6833	1.44847
15	30.3667	1.06875	51	4.1065	45.4667	1.47498	47.24	1.12534	49.1167	1.25753
16	31.2	0.8	50.8	3.3	45.8	1.6	47.8	1.2	49.7	1.1
Figure 1C	(g/day)
	Db/m		Db/Db		Db/Db+0.08%P		Db/Db+0.4%P		Db/Db+2%P
weeks	mean	SD	mean	SD	mean	SD	mean	SD	mean	SD
8	3.97093	0.252091	7.94187	0.48346	7.79189	0.607934	8.46533	0.923654	7.50094	0.313788
10	4.15169	0.2641	8.30339	0.483558	8.26985	0.84149	7.93831	0.608244	8.86306	0.605868
12	4.27491	0.18434	8.54982	0.542546	9.00113	0.68432	9.17523	0.504181	8.08329	0.611833
14	4.58762	0.132052	8.64029	0.204518	8.58538	0.350552	8.49248	0.5282	9.25066	0.368679
16	4.24624	0.156894	7.99077	0.79079	7.63253	0.663038	8.41635	0.884562	8.63262	0.264104
Figure 1D	(mg/dl)
	Db/m		Db/Db		Db/Db+0.08%P		Db/Db+0.4%P		Db/Db+2%P
minutes	mean	SD	mean	SD	mean	SD	mean	SD	mean	SD
0	62.5	12.2848	249	31.8224	164.333	20.155	94.3333	29.6011	94.8333	17.6769
30	159.333	24.7431	673.5	82.8427	571.833	42.4555	493.667	67.6009	470.333	70.0635
60	128.167	19.6843	565.167	55.8522	537.5	41.6923	512	128.511	457	142.083
120	67.5	15.1959	385.5	34.2771	362.833	19.126	326.5	81.3014	316.667	125.747
Figure 1E	(mg/dl*min)
	Db/m			Db/Db			Db/Db+0.08%P			Db/Db+0.4%P			Db/Db+2%P
	mean	SD	p-value	mean	SD	p-value	mean	SD	p-value	mean	SD	p-value	mean	SD	p-value
	13510	976.3	<0.0001	60938	2808	-	54692	1785	0.0441	49060	5175	<0.0001	45597	6263	<0.0001
Figure 1F	(mg/dl)
	Db/m		Db/Db		Db/Db+0.08%P		Db/Db+0.4%P		Db/Db+2%P
minutes	mean	SD	mean	SD	mean	SD	mean	SD	mean	SD
0	159.5	23.9287	602.833	101.434	481	66.7133	604.333	140.076	498.833	104.761
15	137.167	11.5674	689.167	78.0116	621.833	104.813	680.667	122.906	529	63.7443
30	137.667	11.9117	730	106.752	619.5	60.2405	649	79.2338	529.167	114.841
60	134.333	8.1377	634	29.6029	522.5	73.7219	419.167	97.3592	376.667	66.1933
120	128.833	13.082	577	51.9102	429.5	51.4158	330.333	129.869	181.5	62.949
Figure 1G	(mg/dl*min)
	Db/m			Db/Db			Db/Db+0.08%P			Db/Db+0.4%P			Db/Db+2%P
	mean	SD	p-value	mean	SD	p-value	mean	SD	p-value	mean	SD	p-value	mean	SD	p-value
	16261	561.9	<0.0001	77124	2807	-	63271	3317	<0.0001	58118	5515	<0.0001	45978	3644	<0.0001
Figure 1H	(IU/L)
	Db/m			Db/Db			Db/Db+0.08%P			Db/Db+0.4%P			Db/Db+2%P
	mean	SD	p-value	mean	SD	p-value	mean	SD	p-value	mean	SD	p-value	mean	SD	p-value
	69.3333	14.4338	<0.0001	273.833	12.7452	-	218.4	19.5687	<0.0001	196.167	23.8942	<0.0001	83.75	15.4816	<0.0001
Figure 1I	(IU/L)
	Db/m			Db/Db			Db/Db+0.08%P			Db/Db+0.4%P			Db/Db+2%P
	mean	SD	p-value	mean	SD	p-value	mean	SD	p-value	mean	SD	p-value	mean	SD	p-value
	69.3333	14.4338	<0.0001	178.333	18.7534	-	133.333	12.838	0.0001	78.8333	12.5653	<0.0001	60.4	17.9855	<0.0001
Figure 1J	(mg/dL)
	Db/m			Db/Db			Db/Db+0.08%P			Db/Db+0.4%P			Db/Db+2%P
	mean	SD	p-value	mean	SD	p-value	mean	SD	p-value	mean	SD	p-value	mean	SD	p-value
	58.2	8.37616	<0.0001	164.5	17.6989	-	118.667	28.2823	0.0006	98.5	17.7177	<0.0001	62.6667	9.97775	<0.0001
Figure 1K	(mg/dL)
	Db/m			Db/Db			Db/Db+0.08%P			Db/Db+0.4%P			Db/Db+2%P
	mean	SD	p-value	mean	SD	p-value	mean	SD	p-value	mean	SD	p-value	mean	SD	p-value
	20.4	7.86384	<0.0001	82.1667	3.56914	-	34.1667	2.41975	<0.0001	32.3333	9.03081	<0.0001	28.3333	3.41227	<0.0001
Figure 1L	(μEq/L)
	Db/m			Db/Db			Db/Db+0.08%P			Db/Db+0.4%P			Db/Db+2%P
	mean	SD	p-value	mean	SD	p-value	mean	SD	p-value	mean	SD	p-value	mean	SD	p-value
	1101.6	88.1793	<0.0001	1646.67	130.572	-	1527.33	72.6912	0.0872	1432.83	67.3778	0.0008	1353	38.5596	<0.0001
Figure 1M	(g)
	Db/m			Db/Db			Db/Db+0.08%P			Db/Db+0.4%P			Db/Db+2%P
	mean	SD	p-value	mean	SD	p-value	mean	SD	p-value	mean	SD	p-value	mean	SD	p-value
	1.55233	0.081205	<0.0001	2.65433	0.194151	-	3.25917	0.661482	0.03	4.016	0.145681	<0.0001	4.24217	0.383811	<0.0001
Figure 1N
	Db/m			Db/Db			Db/Db+0.08%P			Db/Db+0.4%P			Db/Db+2%P
	mean	SD	p-value	mean	SD	p-value	mean	SD	p-value	mean	SD	p-value	mean	SD	p-value
	0.051131	0.002224	0.0181	0.058427	0.004468	-	0.063359	0.007951	0.533	0.081845	0.004221	<0.0001	0.089245	0.008933	<0.0001
Figure 1O	(g)
	Db/m			Db/Db			Db/Db+0.08%P			Db/Db+0.4%P			Db/Db+2%P
	mean	SD	p-value	mean	SD	p-value	mean	SD	p-value	mean	SD	p-value	mean	SD	p-value
	0.707167	0.112112	<0.0001	2.5375	0.188519	-	2.2215	0.165464	0.0083	2.1465	0.208795	0.001	2.11517	0.088509	0.0004
Figure 1P
	Db/m			Db/Db			Db/Db+0.08%P			Db/Db+0.4%P			Db/Db+2%P
	mean	SD	p-value	mean	SD	p-value	mean	SD	p-value	mean	SD	p-value	mean	SD	p-value
	0.023217	0.003137	<0.0001	0.04989	0.003314	-	0.046534	0.001646	0.2581	0.045083	0.003924	0.0491	0.045221	0.002985	0.0484

## Sheet: Figure2
Figure 2B
	Db/m			Db/Db			Db/Db+0.08%P			Db/Db+0.4%P			Db/Db+2%P
	mean	SD	p-value	mean	SD	p-value	mean	SD	p-value	mean	SD	p-value	mean	SD	p-value
	0	0	<0.0001	7.66667	0.516398	-	6.4	0.547723	0.0056	4.125	0.64087	<0.0001	4.5	0.83666	<0.0001
Figure 2C
	Db/m			Db/Db			Db/Db+0.08%P			Db/Db+0.4%P			Db/Db+2%P
	mean	SD	p-value	mean	SD	p-value	mean	SD	p-value	mean	SD	p-value	mean	SD	p-value
	0	0	<0.0001	2.33333	0.516398	-	1.33333	0.516398	0.0013	0.833333	0.408248	<0.0001	0.833333	0.408248	<0.0001
Figure 2D
	Db/m			Db/Db			Db/Db+0.08%P			Db/Db+0.4%P			Db/Db+2%P
	mean	SD	p-value	mean	SD	p-value	mean	SD	p-value	mean	SD	p-value	mean	SD	p-value
	1.03415	0.0483011	<0.0001	14.6352	0.503057	-	10.1439	0.180616	<0.0001	9.97199	0.0533866	<0.0001	9.8742	0.648397	<0.0001
Figure 2E
	Db/m			Db/Db			Db/Db+0.08%P			Db/Db+0.4%P			Db/Db+2%P
	mean	SD	p-value	mean	SD	p-value	mean	SD	p-value	mean	SD	p-value	mean	SD	p-value
	1.04264	0.0603007	<0.0001	3.56641	0.203947	-	2.81447	0.203947	0.2166	2.80446	0.302015	0.2327	1.40497	0.0237171	0.0321
Figure 2F
	Db/m			Db/Db			Db/Db+0.08%P			Db/Db+0.4%P			Db/Db+2%P
	mean	SD	p-value	mean	SD	p-value	mean	SD	p-value	mean	SD	p-value	mean	SD	p-value
	0.963955	0.0509753	<0.0001	8.93869	0.165855	-	2.32033	0.165855	<0.0001	1.68166	0.111103	<0.0001	1.18691	0.0474016	<0.0001
Figure 2G
	Db/m			Db/Db			Db/Db+0.08%P			Db/Db+0.4%P			Db/Db+2%P
	mean	SD	p-value	mean	SD	p-value	mean	SD	p-value	mean	SD	p-value	mean	SD	p-value
	1.039	0.0551593	<0.0001	1.79262	0.021402	-	1.72058	0.021402	0.0744	1.54364	0.0525656	<0.0001	0.723616	0.00437628	<0.0001
Figure 2H
	Db/m			Db/Db			Db/Db+0.08%P			Db/Db+0.4%P			Db/Db+2%P
	mean	SD	p-value	mean	SD	p-value	mean	SD	p-value	mean	SD	p-value	mean	SD	p-value
	1.06034	0.0853301	<0.0001	4.39792	0.128225	-	1.66785	0.128225	0.0011	0.942678	0.267206	0.03	0.984143	0.0204877	<0.0001
Figure 2I
	Db/m			Db/Db			Db/Db+0.08%P			Db/Db+0.4%P			Db/Db+2%P
	mean	SD	p-value	mean	SD	p-value	mean	SD	p-value	mean	SD	p-value	mean	SD	p-value
	1.01997	0.0282426	<0.0001	20.6923	1.45166	-	9.31619	1.45166	<0.0001	6.71809	0.973847	<0.0001	7.74737	0.591731	<0.0001
Figure 2J
	Db/m			Db/Db			Db/Db+0.08%P			Db/Db+0.4%P			Db/Db+2%P
	mean	SD	p-value	mean	SD	p-value	mean	SD	p-value	mean	SD	p-value	mean	SD	p-value
	0.36	0.2775	0.0076	1.621	0.8837		0.8351	0.8005	0.1375	0.6083	0.0383	0.0187	0.27	0.1541	0.0042
Figure 2K
	Db/m			Db/Db			Db/Db+0.08%P			Db/Db+0.4%P			Db/Db+2%P
	mean	SD	p-value	mean	SD	p-value	mean	SD	p-value	mean	SD	p-value	mean	SD	p-value
	2.7581	2.3562	0.0285	0.2881	0.2105	-	0.3748	0.0524	0.3507	0.5243	0.2625	0.1163	1.9179	0.927	0.0018
Figure 2L
	Db/m			Db/Db			Db/Db+0.08%P			Db/Db+0.4%P			Db/Db+2%P
	mean	SD	p-value	mean	SD	p-value	mean	SD	p-value	mean	SD	p-value	mean	SD	p-value
	0.263366	0.071733	<0.0001	1.64493	0.163432	<0.0001	1.19084	0.135059	0.0004	0.8174	0.057771	<0.0001	0.50311	0.15014	<0.0001
Figure 2M
	Db/m			Db/Db			Db/Db+0.08%P			Db/Db+0.4%P			Db/Db+2%P
	mean	SD	p-value	mean	SD	p-value	mean	SD	p-value	mean	SD	p-value	mean	SD	p-value
	0.3468	0.2938	0.0023	0.9223	0.1862	-	0.6166	0.1641	0.013	0.527	0.1188	0.0014	0.4182	0.1107	0.0002
Figure 2N
	Db/m			Db/Db			Db/Db+0.08%P			Db/Db+0.4%P			Db/Db+2%P
	mean	SD	p-value	mean	SD	p-value	mean	SD	p-value	mean	SD	p-value	mean	SD	p-value
	0.0485	0.0224	<0.0001	0.8148	0.3102		0.6568	0.2494	0.3538	0.3885	0.3452	0.0482	0.2744	0.1696	0.0038

## Sheet: Figure3
Figure 3A
	Db/m			Db/Db			Db/Db+0.08%P			Db/Db+0.4%P			Db/Db+2%P
	mean	SD	p-value	mean	SD	p-value	mean	SD	p-value	mean	SD	p-value	mean	SD	p-value
	210.21	26.6033	0.0239	188.65	15.4822	-	194.857	16.6255	0.3542	204.33	18.7122	0.358	212.17	27.3626	0.0167
Figure 3B
	Db/m			Db/Db			Db/Db+0.08%P			Db/Db+0.4%P			Db/Db+2%P
	mean	SD	p-value	mean	SD	p-value	mean	SD	p-value	mean	SD	p-value	mean	SD	p-value
	6.90371	0.721868	<0.0001	3.80211	0.345352	-	4.15265	0.34153	0.242	4.19332	0.25529	0.234	4.33111	0.400918	0.0022
Figure 3C
	Db/m			Db/Db			Db/Db+0.08%P			Db/Db+0.4%P			Db/Db+2%P
	mean	SD	p-value	mean	SD	p-value	mean	SD	p-value	mean	SD	p-value	mean	SD	p-value
	5.34	0.377359	0.0001	4.2	0.276887	-	4.38333	0.514512	0.4599	4.51667	0.40586	0.1455	4.78333	0.226691	0.0025
Figure 3D
	Db/m			Db/Db			Db/Db+0.08%P			Db/Db+0.4%P			Db/Db+2%P
	mean	SD	p-value	mean	SD	p-value	mean	SD	p-value	mean	SD	p-value	mean	SD	p-value
	0.176197	0.011508	<0.0001	0.086794	0.004496	-	0.092328	0.004613	0.0616	0.094813	0.006924	0.0387	0.097492	0.00596	0.0056
Figure 3E
	Db/m			Db/Db			Db/Db+0.08%P			Db/Db+0.4%P			Db/Db+2%P
	mean	SD	p-value	mean	SD	p-value	mean	SD	p-value	mean	SD	p-value	mean	SD	p-value
	15.9833	4.20017	<0.0001	7.86667	0.24267	-	8.4	0.781025	0.1413	8.41667	0.552017	0.0014	8.56667	0.722649	0.0482
Figure 3F
	Db/m			Db/Db			Db/Db+0.08%P			Db/Db+0.4%P			Db/Db+2%P
	mean	SD	p-value	mean	SD	p-value	mean	SD	p-value	mean	SD	p-value	mean	SD	p-value
	0.526684	0.137631	<0.0001	0.160259	0.006169	-	0.166532	0.020257	0.4847	0.176917	0.019491	0.0739	0.188931	0.020202	0.0077
Figure 3G
	Db/m			Db/Db			Db/Db+0.08%P			Db/Db+0.4%P			Db/Db+2%P
	mean	SD	p-value	mean	SD	p-value	mean	SD	p-value	mean	SD	p-value	mean	SD	p-value
	1.1549	0.219056	<0.0001	2.74486	0.167859	-	2.06382	0.092941	<0.0001	1.86	0.08	<0.0001	1.34	0.11	<0.0001
Figure 3H
	Db/m			Db/Db			Db/Db+0.08%P			Db/Db+0.4%P			Db/Db+2%P
	mean	SD	p-value	mean	SD	p-value	mean	SD	p-value	mean	SD	p-value	mean	SD	p-value
	1.37764	0.34058	<0.0001	2.45884	0.3222	-	1.8824	0.2941	<0.0001	1.66	0.082	<0.0001	1.2812	0.177181	<0.0001
Figure 3I
	Db/m			Db/Db			Db/Db+0.08%P			Db/Db+0.4%P			Db/Db+2%P
	mean	SD	p-value	mean	SD	p-value	mean	SD	p-value	mean	SD	p-value	mean	SD	p-value
	1.02893	0.040916	<0.0001	2.35946	0.059218	-	2.11608	0.1206	<0.0001	1.13845	0.0534	<0.0001	1.02199	0.171	<0.0001
Figure 3J
	Db/m			Db/Db			Db/Db+0.08%P			Db/Db+0.4%P			Db/Db+2%P
	mean	SD	p-value	mean	SD	p-value	mean	SD	p-value	mean	SD	p-value	mean	SD	p-value
	1.01026	0.014505	<0.0001	1.62855	0.013202	-	1.61921	0.2016	<0.0001	1.20634	0.054	<0.0001	1.21696	0.015019	<0.0001
Figure 3K
	Db/m			Db/Db			Db/Db+0.08%P			Db/Db+0.4%P			Db/Db+2%P
	mean	SD	p-value	mean	SD	p-value	mean	SD	p-value	mean	SD	p-value	mean	SD	p-value
	1.01609	0.022757	<0.0001	1.82209	0.032414	-	1.79917	0.120716	0.6629	1.28722	0.045	<0.0001	1.24311	0.062383	<0.0001
Figure 3L
	Db/m			Db/Db			Db/Db+0.08%P			Db/Db+0.4%P			Db/Db+2%P
	mean	SD	p-value	mean	SD	p-value	mean	SD	p-value	mean	SD	p-value	mean	SD	p-value
	1.07356	0.052563	<0.0001	3.31888	0.163016	-	1.74082	0.284678	<0.0001	1.53952	0.0325	<0.0001	1.04077	0.04367	<0.0001
Figure 3M
	Db/m			Db/Db			Db/Db+0.08%P			Db/Db+0.4%P			Db/Db+2%P
	mean	SD	p-value	mean	SD	p-value	mean	SD	p-value	mean	SD	p-value	mean	SD	p-value
	1.07004	0.099044	<0.0001	2.47329	0.39936	-	1.29628	0.184678	<0.0001	1.12413	0.05	<0.0001	1.01784	0.150311	<0.0001

## Sheet: Figure4
Figure 4A	(μg/mL)
	Db/m			Db/Db			Db/Db+0.08%P			Db/Db+0.4%P			Db/Db+2%P
	mean	SD	p-value	mean	SD	p-value	mean	SD	p-value	mean	SD	p-value	mean	SD	p-value
	255.875	49.1181	<0.0001	686.476	28.8754	-	406.463	6.0574	<0.0001	331.694	36.098	<0.0001	299.997	25.1116	<0.0001
Figure 4B	(μg/mg)
	Db/m			Db/Db			Db/Db+0.08%P			Db/Db+0.4%P			Db/Db+2%P
	mean	SD	p-value	mean	SD	p-value	mean	SD	p-value	mean	SD	p-value	mean	SD	p-value
	109.006	12.3883	<0.0001	959.099	254.166	-	726.211	93.943	0.0112	515.687	16.915	<0.0001	135.006	15.1858	<0.0001
Figure 4C	(μg/mg)
	Db/m			Db/Db			Db/Db+0.08%P			Db/Db+0.4%P			Db/Db+2%P
	mean	SD	p-value	mean	SD	p-value	mean	SD	p-value	mean	SD	p-value	mean	SD	p-value
	46.2183	17.8649	0.9957	46.2927	27.8121	-	56.6178	34.474	0.5806	75.0308	27.9752	0.1047	126.933	53.6867	0.0085
Figure 4D	(μmol/mg)
	Db/m			Db/Db			Db/Db+0.08%P			Db/Db+0.4%P			Db/Db+2%P
	mean	SD	p-value	mean	SD	p-value	mean	SD	p-value	mean	SD	p-value	mean	SD	p-value
	36.3942	6.16667	<0.0001	194.141	50.5865	-	81	6.245	<0.0001	54.5675	4.42128	<0.0001	35.6667	7.37111	<0.0001
Figure 4E
	Db/m			Db/Db			Db/Db+0.08%P			Db/Db+0.4%P			Db/Db+2%P
	mean	SD	p-value	mean	SD	p-value	mean	SD	p-value	mean	SD	p-value	mean	SD	p-value
	1.1276	0.180459	<0.0001	1.81446	0.0539051	-	1.3764	0.221594	0.113	1.15885	0.0282022	0.0036	1.03073	0.00110408	<0.0001
Figure 4F	(μmol/mg)
	Db/m			Db/Db			Db/Db+0.08%P			Db/Db+0.4%P			Db/Db+2%P
	mean	SD	p-value	mean	SD	p-value	mean	SD	p-value	mean	SD	p-value	mean	SD	p-value
	5.55673	1.2857	0.0259	4.09218	0.4805	-	7.23062	1.1843	<0.0001	8.08072	1.51637	<0.0001	10.9429	2.18604	<0.0001
Figure 4G	(μmol/mg)
	Db/m			Db/Db			Db/Db+0.08%P			Db/Db+0.4%P			Db/Db+2%P
	mean	SD	p-value	mean	SD	p-value	mean	SD	p-value	mean	SD	p-value	mean	SD	p-value
	9.32379	3.32534	0.0155	5.31896	0.548099	-	10.3033	1.3525	<0.0001	15.407	4.13416	<0.0001	18.187	4.43043	<0.0001
Figure 4H	(μmol/mg)
	Db/m			Db/Db			Db/Db+0.08%P			Db/Db+0.4%P			Db/Db+2%P
	mean	SD	p-value	mean	SD	p-value	mean	SD	p-value	mean	SD	p-value	mean	SD	p-value
	8.66443	1.36214	<0.0001	1.61061	0.767537	-	22.4046	1.23336	<0.0001	34.3913	29.9877	<0.0001	56.2044	28.4946	<0.0001
Figure 4I	(μmol/L)
	Db/m			Db/Db			Db/Db+0.08%P			Db/Db+0.4%P			Db/Db+2%P
	mean	SD	p-value	mean	SD	p-value	mean	SD	p-value	mean	SD	p-value	mean	SD	p-value
	1008.54	56.7241	0.0098	870.14	90.2502	-	972.51	39.8788	0.0293	1010.91	45.7781	0.0067	1000.85	66.2417	0.017
Figure 4J	(μmol/L)
	Db/m			Db/Db			Db/Db+0.08%P			Db/Db+0.4%P			Db/Db+2%P
	mean	SD	p-value	mean	SD	p-value	mean	SD	p-value	mean	SD	p-value	mean	SD	p-value
	459	38.5656	0.007	409.92	25.3286	-	459.99	4.83661	0.0059	496.43	22.1914	<0.0001	502.14	17.3524	<0.0001
Figure 4K	(μmol/L)
	Db/m			Db/Db			Db/Db+0.08%P			Db/Db+0.4%P			Db/Db+2%P
	mean	SD	p-value	mean	SD	p-value	mean	SD	p-value	mean	SD	p-value	mean	SD	p-value
	178.14	27.1803	<0.0001	113.19	3.43654	-	175	12.7581	<0.0001	200.34	16.3361	<0.0001	200.48	9.12796	<0.0001
Figure 4L	(μmol/mg)
	Db/m			Db/Db			Db/Db+0.08%P			Db/Db+0.4%P			Db/Db+2%P
	mean	SD	p-value	mean	SD	p-value	mean	SD	p-value	mean	SD	p-value	mean	SD	p-value
	0.5386	0.127547	0.0088	0.372683	0.0304922	-	0.596067	0.0739	0.0003	0.58556	0.195625	0.0005	1.0332	0.138231	<0.0001
Figure 4M	(μmol/mg)
	Db/m			Db/Db			Db/Db+0.08%P			Db/Db+0.4%P			Db/Db+2%P
	mean	SD	p-value	mean	SD	p-value	mean	SD	p-value	mean	SD	p-value	mean	SD	p-value
	0.3926	0.0642619	<0.0001	0.190105	0.0241901	-	0.258723	0.0307358	0.284	0.41808	0.130857	0.0106	0.688017	0.169823	<0.0001
Figure 4N	(μmol/mg)
	Db/m			Db/Db			Db/Db+0.08%P			Db/Db+0.4%P			Db/Db+2%P
	mean	SD	p-value	mean	SD	p-value	mean	SD	p-value	mean	SD	p-value	mean	SD	p-value
	0.245435	0.0120279	<0.0001	0.140123	0.0101659	-	0.18434	0.0166015	0.0633	0.19236	0.0800406	0.0195	0.369597	0.0510069	<0.0001
Figure 4O	(μmol/mg)
	Db/m			Db/Db			Db/Db+0.08%P			Db/Db+0.4%P			Db/Db+2%P
	mean	SD	p-value	mean	SD	p-value	mean	SD	p-value	mean	SD	p-value	mean	SD	p-value
	0.537347	0.185332	0.0799	0.259593	0.11047	-	0.3332	0.0732638	0.9512	0.55698	0.316066	0.0529	1.27176	0.505292	<0.0001
Figure 4P	(μmol/mg)
	Db/m			Db/Db			Db/Db+0.08%P			Db/Db+0.4%P			Db/Db+2%P
	mean	SD	p-value	mean	SD	p-value	mean	SD	p-value	mean	SD	p-value	mean	SD	p-value
	0.095155	0.00526795	<0.0001	0.035015	0.00447599	-	0.038945	0.00289207	0.8561	0.0694533	0.00650146	<0.0001	0.12918	0.0224409	<0.0001
Figure 4Q	(μmol/mg)
	Db/m			Db/Db			Db/Db+0.08%P			Db/Db+0.4%P			Db/Db+2%P
	mean	SD	p-value	mean	SD	p-value	mean	SD	p-value	mean	SD	p-value	mean	SD	p-value
	0.213117	0.0791399	0.0196	0.131267	0.0200406	-	0.168797	0.0244611	0.5581	0.19651	0.0602596	0.0896	0.345093	0.111887	<0.0001
Figure 4R	(μmol/mg)
	Db/m			Db/Db			Db/Db+0.08%P			Db/Db+0.4%P			Db/Db+2%P
	mean	SD	p-value	mean	SD	p-value	mean	SD	p-value	mean	SD	p-value	mean	SD	p-value
	1.23512	0.876261	0.5508	0.307475	0.134032	-	0.4283	0.115414	0.9996	2.08069	1.27043	0.0484	5.67769	3.41657	<0.0001
Figure 4S	(μmol/mg)
	Db/m			Db/Db			Db/Db+0.08%P			Db/Db+0.4%P			Db/Db+2%P
	mean	SD	p-value	mean	SD	p-value	mean	SD	p-value	mean	SD	p-value	mean	SD	p-value
	1.04228	0.188959	<0.0001	0.515077	0.207693	-	0.94151	0.0718023	0.0003	1.04979	0.0644276	<0.0001	1.69725	0.459269	<0.0001

## Sheet: Figure5
Figure 5A
	Ctrl			PA			PA+P			PA+A			PA+K
	mean	SD	p-value	mean	SD	p-value	mean	SD	p-value	mean	SD	p-value	mean	SD	p-value
	1.07683	0.108652	<0.0001	4.54796	1.14472	-	0.854948	0.0166255	<0.0001	0.830431	0.0514109	<0.0001	0.888231	0.0110818	<0.0001
Figure 5B
	Ctrl			PA			PA+P			PA+A			PA+K
	mean	SD	p-value	mean	SD	p-value	mean	SD	p-value	mean	SD	p-value	mean	SD	p-value
	1.02695	0.0381194	0.001	1.62542	0.235537	-	1.03199	0.0970341	0.001	1.05699	0.0776467	0.0014	1.10134	0.120625	0.0026
Figure 5C
	Ctrl			PA			PA+P			PA+A			PA+K
	mean	SD	p-value	mean	SD	p-value	mean	SD	p-value	mean	SD	p-value	mean	SD	p-value
	1.01983	0.0280467	<0.0001	1.48489	0.0797701	-	1.05698	0.0449748	<0.0001	1.06303	0.0258448	<0.0001	1.03507	0.0069551	<0.0001
Figure 5D
	Ctrl			PA			PA+P			PA+A			PA+K
	mean	SD	p-value	mean	SD	p-value	mean	SD	p-value	mean	SD	p-value	mean	SD	p-value
	1.04093	0.0578831	0.0007	1.65574	0.230913	-	1.20044	0.13744	0.0065	1.08678	0.095033	0.0013	1.12645	0.021407	0.0022
Figure 5E
	Ctrl			PA			PA+P			PA+A			PA+K
	mean	SD	p-value	mean	SD	p-value	mean	SD	p-value	mean	SD	p-value	mean	SD	p-value
	1.03924	0.0554959	0.009	1.70148	0.370563	-	1.07366	0.0648389	0.0127	1.00863	0.0673215	0.0067	1.14807	0.222753	0.0268
Figure 5F
	Ctrl			PA			PA+P			PA+A			PA+K
	mean	SD	p-value	mean	SD	p-value	mean	SD	p-value	mean	SD	p-value	mean	SD	p-value
	1.04292	0.0606973	<0.0001	5.31883	0.8324	-	0.867989	0.113585	<0.0001	0.913062	0.0912168	<0.0001	0.905114	0.0556465	<0.0001
Figure 5G
	Ctrl			PA			PA+P			PA+A			PA+K
	mean	SD	p-value	mean	SD	p-value	mean	SD	p-value	mean	SD	p-value	mean	SD	p-value
	1.11089	0.156817	<0.0001	4.50392	1.9041	-	0.956581	0.111237	<0.0001	0.887305	0.0483088	<0.0001	0.947877	0.0937836	<0.0001
Figure 5H
	Ctrl			PA			PA+P			PA+A			PA+K
	mean	SD	p-value	mean	SD	p-value	mean	SD	p-value	mean	SD	p-value	mean	SD	p-value
	0.087746	0.008628	<0.0001	0.638103	0.174353	-	0.02699	0.008659	<0.0001	0.017506	0.006014	<0.0001	0.073424	0.030875	<0.0001
Figure 5I
	Ctrl			PA			PA+P			PA+A			PA+K
	mean	SD	p-value	mean	SD	p-value	mean	SD	p-value	mean	SD	p-value	mean	SD	p-value
	0.042716	0.01195	<0.0001	0.092409	0.005452	<0.0001	0.019456	0.009868	<0.0001	0.036616	0.00891	<0.0001	0.053668	0.018407	<0.0001
Figure 5J
	Ctrl			PA			PA+P			PA+A			PA+K
	mean	SD	p-value	mean	SD	p-value	mean	SD	p-value	mean	SD	p-value	mean	SD	p-value
	1	0.118567	0.007	0.782301	0.0432674	-	6.06759	1.21759	<0.0001	1.48767	0.409292	0.006	2.70798	0.10724	<0.0001
Figure5L
	Ctrl		PA		PA+P		p-value
	mean	SD	mean	SD	mean	SD	Ctrl vs PA	PA vs PA+P	Ctrl vs PA+P
	198.6	22.4	87.5	8.5	178.8	11.1	0.0013	0.001	0.4132
Figure5M
	Ctrl		PA		PA+P		p-value
	mean	SD	mean	SD	mean	SD	Ctrl vs PA	PA vs PA+P	Ctrl vs PA+P
	112.4	30.3	33	5.6	108.8	1.2	0.0182	0.0002	0.9971
Figure5N
	Ctrl		PA		PA+P		p-value
	mean	SD	mean	SD	mean	SD	Ctrl vs PA	PA vs PA+P	Ctrl vs PA+P
	78.1	31.2	10.8	1.2	22.4	1.4	0.0076	0.0464	0.0061
Figure5O
	Ctrl		PA		PA+P		p-value
	mean	SD	mean	SD	mean	SD	Ctrl vs PA	PA vs PA+P	Ctrl vs PA+P
	687.5	104.5	188.2	14.4	405.6	22.2	0.0002	0.0156	0.0043
Figure5P
	Ctrl		PA		PA+P		p-value
	mean	SD	mean	SD	mean	SD	Ctrl vs PA	PA vs PA+P	Ctrl vs PA+P
	466.4	120.9	114.4	23.9	311.2	10.9	0.0028	0.0442	0.1083

## Sheet: Figure6
Figure 6A	(%)
	Actinobacteria	Bacteroidetes	Deferribacteres	Proteobacteria	Verrucomicrobia	Candidatus Saccharibacteria	Firmicutes	Other
Db/m	0	65.13	17.52	0.34	0.01	0.74	16.22	0.02
Db/Db	0.01	29.95	0.88	4.59	31.33	1.05	32.14	0.03
Db/Db+2%P	0	48.31	5	0.51	30.91	0.15	15.08	0.04
Figure 6B
	Db/m		Db/Db		Db/Db+2%P		p-value
	mean	SD	mean	SD	mean	SD	Db/m vs Db/Db	Db/Db vs Db/Db+2%P	Db/m vs Db/Db+2%P
	2.35021	0.48191	1.25206	0.377786	5.00762	1.80404	0.033	0.0173	0.074

## Sheet: Figure7
Figure 7B
	FMT(Db)8W		FMT(P)8W		Db/Db		FMT(Db)16W		Db/Db+2%P		FMT(P)16W		p-value
	mean	SD	mean	SD	mean	SD	mean	SD	mean	SD	mean	SD	Db/Db vs. Db/Db+2%P	FMT (Db) 16W vs. FMT (P) 16W
	52	1.73205	54.6667	1.52753	180.667	30.7463	167.667	4.93288	256.333	19.0875	226	8.18535	0.0001	0.0011
Figure 7C
	FMT(Db)8W		FMT(P)8W		Db/Db		FMT(Db)16W		Db/Db+2%P		FMT(P)16W		p-value
	mean	SD	mean	SD	mean	SD	mean	SD	mean	SD	mean	SD	Db/Db vs. Db/Db+2%P	FMT (Db) 16W vs. FMT (P) 16W
	3.28058	0.343469	2.86142	0.196377	3.63886	0.358236	3.67573	0.340371	5.74362	0.263547	5.47293	0.214209	<0.0001	<0.0001
Figue7D	(%)
	Actinobacteria	Bacteroidetes	Deferribacteres	Proteobacteria	Verrucomicrobia	Candidatus Saccharibacteria	Firmicutes	Other
Db/m	0	65.13	17.52	0.34	0.01	0.74	16.22	0.02
Db/Db	0.01	29.95	0.88	4.59	31.33	1.05	32.14	0.03
FMT (Db)	0	22.06	15.09	2.36	30.87	0.98	28.61	0.03
Db/Db+2%P	0	48.31	5	0.51	30.91	0.15	15.08	0.04
FMT (P)	0.17	49.13	13.09	1.37	19.23	0	17.01	0
Figure7E
	Db/m			Db/Db			FMT(Db)			Db/Db+2%P			FMT(P)
	mean	SD	p value	mean	SD	p value	mean	SD	p value	mean	SD	p value	mean	SD	p value
	2.35021	0.48191	0.047	1.25206	0.377786	-	1.17	0.28	0.042	5.00762	1.80404	0.0147	4.85	0.16	0.0211

## Sheet: Figure8
Figure8A	(g)
	FMT(Db)		FMT(P)
	mean	SD	mean	SD
6	28.6333	0.981495	29.7333	0.80829
7	25.5333	0.929157	26.7333	1.37961
8	30.9667	1.10151	34.3667	1.7673
9	34.5667	1.89297	38.0667	2.35018
10	36.3	2.40208	40.9	2.25167
11	38.2667	1.72434	43.2667	2.49867
12	40.0667	1.81475	45.5	2.5
13	41.6	2.83549	48.4667	2.2301
14	41.7333	3.23934	49.5333	2.54231
15	41.9	3.29242	49.9	2.8
16	40.9333	3.64737	49.6667	2.51462
Figure8B	(g/day)
	FMT(Db)		FMT(P)
	mean	SD	mean	SD
6	8.2754	0.422406	8.49662	0.575242
8	9.37717	0.549527	9.23193	0.601069
10	9.19331	0.482225	9.1409	0.572459
12	8.01476	0.455862	8.04394	0.559454
14	8.03715	0.513691	8.01722	0.566104
16	7.61024	0.514872	7.70899	0.480851
Figure8C	(mg/dl)
	FMT(Db)		FMT(P)
	mean	SD	mean	SD
0	429.667	16.0416	318.667	30.1386
30	928.333	90.2349	862.333	40.0541
60	1019.33	72.9475	986	24.2487
120	973.333	46.188	913.333	74.5274
Figure8D	(mg/dl*min)
	FMT(Db)		FMT(P)
	mean	SD	mean	SD	p value
	109365	3410	102420	2566	0.0026
Figure8E	(mg/dl)
	FMT(Db)		FMT(P)
	mean	SD	mean	SD
0	863.333	84.9078	710.667	22.5019
30	766	131.936	611	59.1016
60	619.333	26.2742	569	13.1149
120	608.667	31.5647	545.667	37.5011
Figure8F	(mg/dl*min)
	FMT(Db)		FMT(P)
	mean	SD	mean	SD	p value
	82060	3336	70965	1773	<0.0001
Figure8G	(IU/L)
	FMT(Db)		FMT(P)
	mean	SD	mean	SD	p value
	119	26.8514	65	13.8564	0.0014
Figure8H	(IU/L)
	FMT(Db)		FMT(P)
	mean	SD	mean	SD	p value
	138	21.3776	58.7	3.05505	<0.0001
Figure8I	(mg/dl)
	FMT(Db)		FMT(P)
	mean	SD	mean	SD	p value
	121.7	36.7469	67	9	0.0053
Figure8J	(mg/dl)
	FMT(Db)		FMT(P)
	mean	SD	mean	SD	p value
	115.3	13.0128	43	2.64575	<0.0001
Figure8K	(μEq/L)
	FMT(Db)		FMT(P)
	mean	SD	mean	SD	p value
	796	73.7009	588.7	42.5744	0.0001
Figure8L	(g)
	FMT(Db)		FMT(P)
	mean	SD	mean	SD	p value
	2.12267	0.175663	2.91767	0.0600028	<0.0001
Figure8M
	FMT(Db)		FMT(P)
	mean	SD	mean	SD	p value
	0.056301	0.00653378	0.0714478	0.00405365	0.0007
Figure8N	(g)
	FMT(Db)		FMT(P)
	mean	SD	mean	SD	p value
	2.82267	0.175663	2.01333	0.201656	<0.0001
Figure8O
	FMT(Db)		FMT(P)
	mean	SD	mean	SD	p value
	0.0619613	0.00262919	0.0384472	0.00377213	<0.0001

## Sheet: Figure9
Figure9B
	FMT(Db)		FMT(P)
	mean	SD	mean	SD	p value
	7.5	0.547723	4.33333	0.516398	<0.0001
Figure9C
	FMT(Db)		FMT(P)
	mean	SD	mean	SD	p value
	2.66667	0.516398	1.33333	0.516398	0.0012
Figure9D	(%)
	FMT(Db)		FMT(P)
	mean	SD	mean	SD	p value
	1.51991	0.279227	0.695886	0.175319	0.0001
E	(%)
	FMT(Db)		FMT(P)
	mean	SD	mean	SD	p value
	0.505229	0.0822384	1.91681	0.379279	<0.0001
Figure9F
	FMT(Db)		FMT(P)
	mean	SD	mean	SD	p value
	2.27381	0.387225	0.772046	0.0582845	<0.0001
Figure9G	(%)
	FMT(Db)		FMT(P)
	mean	SD	mean	SD	p value
	1.20585	0.4386	0.620392	0.133274	0.0107
Figure9H	(%)
	FMT(Db)		FMT(P)
	mean	SD	mean	SD	p value
	0.902958	0.216769	0.380737	0.203451	0.0016
Figure9I	(g)
	FMT(Db)		FMT(P)
	mean	SD	mean	SD	p value
	172.24	11.822	188.02	5.03154	0.0132
Figure9J
	FMT(Db)		FMT(P)
	mean	SD	mean	SD	p value
	4.39489	0.0524693	4.81726	0.375807	0.0213
Figure9K	(mg)
	FMT(Db)		FMT(P)
	mean	SD	mean	SD	p value
	6.66667	0.57735	8.33333	0.57735	0.0005
Figure9L
	FMT(Db)		FMT(P)
	mean	SD	mean	SD	p value
	0.149019	0.00691671	0.169058	0.0115997	0.0046
Figure9M	(mg)
	FMT(Db)		FMT(P)
	mean	SD	mean	SD	p value
	11.3333	0.57735	14.6667	1.1547	0.0046
Figure9N
	FMT(Db)		FMT(P)
	mean	SD	mean	SD	p value
	0.24983	0.0147738	0.293883	0.0250397	0.004
